# Supplementary material for: An IFN/STAT1/CYBB axis defines protective plasmacytoid DC–neutrophil crosstalk in Aspergillus fumigatus–infected mice
Source: J Clin Invest. 2025 Aug 5;135(20):e190107. doi: 10.1172/JCI190107 (PMC12520677; doi:10.1172/JCI190107)
Supplement: Supporting data values [file jci-135-190107-s235.xlsx]

## Sheet: Figure 1 H
Naïve BM pDCs	Infected BM pDCs	Infected lung pDCs
13998	30313	47054
13998	30313	47054
12966	28717	46456
15030	31882	47652

## Sheet: Figure 1 I
Naïve BM pDCs	Infected BM pDCs	Infected lung pDCs
895	528	1266
899	532	1328
843	566	1204
947	490	1250

## Sheet: Figure 2A
0h	12h	24h	48h	72h
0.651846	4.54071	4.52625	68.3864	74.0435
0.861557	1.81937	2.89426	15.3325	76.1844
1.55229	2.94442	10.0293	57.5807	37.2041
1.21334	0.639268	0.736797	13.2359	58.5547
0.384604	0.339177	17.4573	61.5387	15.6159
				94.6713

## Sheet: Figure 2B
0h	12h	24h	48h	72h
0.624914	1.63943	3.91942	54.4783	53.682
0.734609	2.47534	1.31514	10.033	38.3886
1.43461	5.00885	6.43773	46.6043	11.4159
1.80348	0.308371	2.87154	17.6715	27.1919
0.462433	0.169173	19.4684	56.0948	6.87305
				56.7944

## Sheet: Figure 2C
0h	12h	24h	48h	72h
0.390832	1.44783	10.0002	20.1578	60.0286
0.138028	29.0211	6.01749	4.07042	16.1864
1.01809	0.985721	21.8238	11.1274	46
2.6915	0.933199	13.6259	3.16196	20.3463
0.761551	0.816535	25.1497	12.4901	15.8856
				46.3933

## Sheet: Figure 2D
Ifna-1/5/6	Ifna-2	Ifnl2/3
0.0665427	0.0897105	0.16279
0.40423	0.276007	0.21882
0.275308	0.55161	0.134465
0.364045	0.337783	0.013586
0.196523	0.118207	0.216853
0.0830417	0.0930617	0.0255606
0.459749	0.600757	0.0389593
1.4415	1.74194	0.0760063
0.454549	0.709176	0.115079
0.0126357	0.427586	0.0798953
0.0283065	0.00712559	0.157825
0.811339	0.024641	0.101379

## Sheet: figure 2E
IFNa2/4	IFNl2/3
0.825866	0.640053
0.320268	0.482271
0.494657	0.276677
0.476664	0.489596
0.772747	0.314004
0.889888	0.600705
0.816654	0.732322
0.565979	0.655443

## Sheet: Figure 2F
GM-CSF	TNF	IL-1b	IL-6	IL-12p70
0.815591	2.93172	1.22155	0.251186	1.37757
1.18008	0.257218	2.15063	3.21017	2.27398
0.997834	0.297042	0.727879	0.0955159	0.486485
1.44035	0.125916	0.97424	3.28496	3.96283
0.776988	3.18369	2.82553	2.11371	0.883896
0.877618	1.85373	1.82292	0.53759	0.512078
1.33547	2.05849	1.2642	1.30758	0.934552
1.06927	0.48939	0.583216	1.05013	2.82553

## Sheet: Figure 3D
WT	stat1-/-
133.702	123.098
103.389	91.0327
117.427	109.267
77.6395	75.68
110.65	109.959
57.1923	56.9617
87.9005	83.3777
93.512	88.7799
94.7055	82.2261
94.7474	79.2319
113.446	100.673
110.765	86.2044
104.924	75.8607

## Sheet: Figure 3E
WT	stat1-/-
94.2122	106.421
113.916	127.164
81.9539	92.2246
108.378	118.674
128.639	146.631
72.9015	97.5216
61.8279	74.4934
109.317	149.395
120.577	164.056
131.45	169.031
142.006	169.663
75.9339	137.722
58.888	90.8299

[truncated: 27 more sheets: Figure 3G, Figure 3H, Figure 3J, Figure 3M, Figure 4C, Figure 4D, Figure 4E, Figure 5C, Figure 5 E, Figure 5 I, Figure 5 J, Figure 5 K, SF1 B, SF1C, SF2A-D, SF1D, SF4A, SF4B, SF4C , SF4D …]
